# Supplementary material for: Distinct prion conformers from brain and peripheral tissues of gene-targeted mice produce convergent CWD strain properties
Source: PLoS Pathog. 2026 Jun 4;22(6):e1014303. doi: 10.1371/journal.ppat.1014303 (PMC13252839; doi:10.1371/journal.ppat.1014303)
Supplement: S6 Table — Time to disease onset (incubation time) of individual mice, in days, at which they first developed ultimately progressive signs of neurological disease. Mice dying of intercurrent illnesses prior to prion disease onset were excluded. (XLSX) [file ppat.1014303.s018.xlsx]

## Sheet: Sheet1
tissue	GtE (ic)										GtQ (ic)										GtE (ip)										GtQ (ip)
Brain	288	247	275	275	303	240	275	303			325	371	371	325	339	332	368	335			319	351	319	310	288	282	288	282			362	390	390	434	355	371	355	362	362
Spleen	291	291	291	291	307	300	291	307	300		373	374	397	381	377	374	374	374	370	370	323	355	294	314	314						397.1	404	413.1	413	374	397
Muscle	300	307	307	318	307	307	307	300	307	300	370	357	344	344	326	344	344	351	344	337	325	295	300	307	274	295	286	295	300		370	412	341	337	357	337
